# Supplementary material for: Treatment of Three Ferrets Diagnosed with Ferret Systemic Coronaviral Disease Using the Nucleoside Analogue GS-441524
Source: Animals (Basel). 2024 Mar 16;14(6):916. doi: 10.3390/ani14060916 (PMC10967646; doi:10.3390/ani14060916)
Supplement: Supplementary file 1 [file animals-14-00916-s001.zip]

Archive with 10 entries (9 files):
- SI/
- __MACOSX/._SI
- SI/Case 3 day 2 of treatment.mp4
- __MACOSX/SI/._Case 3 day 2 of treatment.mp4
- SI/SUPPLEMENTARY INFORMATION.docx
- __MACOSX/SI/._SUPPLEMENTARY INFORMATION.docx
- SI/Case 3 Post treatment.mp4
- __MACOSX/SI/._Case 3 Post treatment.mp4
- SI/Case 3 Before treatment.mov
- __MACOSX/SI/._Case 3 Before treatment.mov
